# Supplementary material for: Effect of Metal Ions on the Interaction of Condensed Tannins with Protein
Source: Foods. 2023 Feb 15;12(4):829. doi: 10.3390/foods12040829 (PMC9957110; doi:10.3390/foods12040829)
Supplement: Supplementary file 1 [file foods-12-00829-s001.zip]

Archive with 1 entries (1 files):
- foods-2213041-supplementary.pdf
